# Supplementary material for: Tetrazene–Characterization of Its Polymorphs
Source: Molecules. 2021 Nov 24;26(23):7106. doi: 10.3390/molecules26237106 (PMC8658986; doi:10.3390/molecules26237106)
Supplement: Supplementary file 1 [file molecules-26-07106-s001.zip]

Archive with 1 entries (1 files):
- molecules-1423780-supplementary.pdf
